# Supplementary material for: Comparative Effectiveness of First-Line Selpercatinib versus Standard Therapies in Patients with RET-Activated Cancers: An Exploratory Interpatient Analysis of LIBRETTO-001
Source: Cancers (Basel). 2023 Dec 27;16(1):140. doi: 10.3390/cancers16010140 (PMC10778524; doi:10.3390/cancers16010140)
Supplement: Supplementary file 1 [file cancers-16-00140-s001.zip]

Archive with 1 entries (1 files):
- cancers-2778599-supplementary.pdf
